# Supplementary material for: Maternal Vitamin D Levels during Pregnancy and Offspring Psychiatric Outcomes: A Systematic Review
Source: Int J Mol Sci. 2022 Dec 21;24(1):63. doi: 10.3390/ijms24010063 (PMC9820292; doi:10.3390/ijms24010063)
Supplement: Supplementary file 1 [file ijms-24-00063-s001.zip]

Archive with 1 entries (1 files):
- ijms-2059037-supplementary.pdf
